# Supplementary material for: Factors influencing implementation of point-of-care tests for maternal and newborn screening and diagnosis in low-resource settings: a systematic review
Source: BMC Glob Public Health. 2026 Apr 11;4:34. doi: 10.1186/s44263-026-00261-2 (PMC13069759; doi:10.1186/s44263-026-00261-2)
Supplement: Supplementary file 2 — Supplementary Material 2. [file 44263_2026_261_MOESM2_ESM.xlsx]

## Sheet: Systematically Reviewed Studies
Study ID	Study Title	Author(s)	Publication Year	DOI	Study Design	Literature type	Country/Region	Study Setting	Sample Size	Dates of data collection	Target Population	POC Intervention	Disease(s)/Condition(s) Targeted	Intervention Characteristics	Outer Setting	Inner Setting	Characteristics of Individuals	Process	Risk of Bias Tool	Overall Risk of Bias (based on checklist)	Comments
DASS_2018	Rollout of rapid point of care tests for antenatal syphilis screening in Ghana: healthcare provider perspectives and experiences	Edward Tieru Dassah, Yaw Adu-Sarkodie, Philippe Mayaud	2018	https://doi.org/10.1186/s12913-018-2935-y	Qualitative Study (Semi-structured Interviews & Facility Audit)	Journal article (peer-reviewed)	Ghana	15 Health Facilities (Teaching/Regional Hospitals, District Hospitals, Private Clinics)	51 healthcare providers + 2 regional STI coordinators	not specified	Healthcare providers involved in antenatal syphilis screening	Determine™ Syphilis TP (Abbott Japan Co Ltd.)	Syphilis	1.Multiple tests with one finger prick: The majority of the midwives who did the two tests together acknowledged it was convenient for the client (one instead of two needle pricks 2. Easy interpretation 3. Required to purchase treatment: pregnant women with a positive syphilis serology had to purchase benzathine penicillin on their own from private shops within the period of the stockout.	1. Free testing: Antenatal syphilis testing and treatment were offered free of charge to all pregnant women, their babies and partners 1. under-appreciation of the problem of syphilis, 2. confusion over responsibilities for antenatal syphilis control due to poor collaboration between complementary agencies 3. insufficient logistic and technical support 2. Stock-out of Non-HIV test & treatment: Fr…	1. Staff workload burden: HIV tests for pregnant women were done at the antenatal clinic in the three facilities, insufficient staff cadre was cited as the reason for the inability to perform syphilis tests at the antenatal clinic in those facilities. 2. Insufficient staffing numbers: clients had to spend long waiting times for their turn to do the test or the test could not be offered at all tim…	1. HCW knowledge / awareness of disease implications: Almost all staff knew of at least an adverse pregnancy outcome associated with untreated maternal syphilis. They contended that knowledge of syphilis was necessary in counselling pregnant women to take up syphilis testing. 2. HCW knowledge gaps: Although most healthcare providers knew of benzathine penicillin as the treatment of choice for syp…	1. Integrated testing: The majority of the midwives who did the two tests together acknowledged it was convenient for the client (queuing once instead of twice), human resource sparing and time saving for healthcare providers (one person doing the two tests at the same time thus using less time than would be required by two different individuals to do the two tests separately) 1. Data gaps: There…	JBI Critical Appraisal Checklist for Qualitative Research	low
YOUN_2019a	Integrating HIV, syphilis, malaria and anaemia point-of-care testing (POCT) for antenatal care at dispensaries in western Kenya: discrete-event simulation modelling of operational impact	N. Young, M. Taetgmeyer, G. Zulaika, G. Aol, M. Desai, F. Ter Kuile, I. Langley	2019	https://doi.org/10.1186/s12889-019-7739-4	Discrete-Event Simulation Modelling Study	Journal article (peer-reviewed)	Kenya	Dispensaries in Siaya County, western Kenya	183 maternal and child health clients (including ANC first and re-visits, PMTCT, and family planning clients)`	Modelling was nested within an 8-month longitudinal study (December 2014 to August 2015	Pregnant women and healthcare providers in dispensaries	SD BIOLINE Syphilis 3.0, CareStart Malaria HRP2 Pf, HemoCue Hb 201+, HIV POCT.	HIV, Syphilis, Malaria, Anemia			1. Long ANC consultations time: Long ANC queues and multiple services extend ANC consultation time, especially for PMTCT		1. Integrated testing: Having nurses deliver integrated POCT during ANC consultations did not result in substantial increases in wait times or length-of-stay	Not applicable (modelling study)
YOUN_2019b	Integrated point-of-care testing (POCT) for HIV, syphilis, malaria and anaemia at antenatal facilities in western Kenya: a qualitative study exploring end-users’ perspectives of appropriateness, acceptability and feasibility	Nicole Young, Florence Achieng, Meghna Desai, Penelope Phillips-Howard, Jenny Hill, George Aol, Godfrey Bigogo, Kayla Laserson, Feiko Ter Kuile, Miriam Taegtmeyer	2019	https://doi.org/10.1186/s12913-018-3844-9	Qualitative Study (Interviews and Focus Group Discussions)	Journal article (peer-reviewed)	Kenya	Seven dispensaries in Siaya County, rural western Kenya	18 healthcare workers (14 nurses, 1 clinical officer, 2 HIV testing counsellors, 1 laboratory technician); 118 pregnant women in 12 focus group discussions	Longitudinal (parent) study occurred December 2014 to August 2016. . Healthcare worker interviews were conducted at the end of the implementation study, 8–12 months after the intervention began	Pregnant women attending ANC and healthcare providers involved in POCT implementation	HIV rapid test, SD BIOLINE Syphilis 3.0, CareStart Malaria HRP2 Pf, HemoCue Hb 201+ for anaemia.	HIV, Syphilis, Malaria, Anemia	1. Ease of use: All healthcare workers found POCTs easy to use 2. Multiple tests with one finger prick: conducting all the tests with one finger prick, as a one-stop-shop, improved client acceptability to testing and client flow 3. Observable results: HCW valued the ease of observing test results as it helped them communicate the diagnoses directly and Pregnant women were taught to observe their …	stigma: Pregnant women reported stigma and fear around HIV testing while syphilis, malaria and anaemia testing were not mentioned to be threatening Supply chain issues: Healthcare workers were frustrated about the devolution of government control and management to the counties and thought it to be the cause of stock-outs. Vertical donor support: HIV and PMTCT services are supported by internation…	1. Staff shortages: pervasive sentiments of frustration and impatience from having extra clients to see when other healthcare workers were absent. This was felt to compromise on quality of care, such as worse healthcare worker attitudes, and not giving adequate counselling. Echoed by most pregnant women who recounted they received very little counselling which was attributed to shortage of staff.…	1. Percieved clinical value for pregnant women: Healthcare workers experienced the tangible benefits of testing, which allowed them to manage diseases like syphilis and malaria that they were not testing for before. 2. Skill development: saw the programme as an opportunity to learn new skills. 3. Person-centred conselling: Many women emphasize the importance that adequate counselling be given to …	1. Reduced need for referrals: POCT enables HCW to provide comprehensive care and eliminates need for referrals.. 2. Decentralization: Women also mention choosing facilities based on proximity which makes availing point-of-care testing services at peripheral close-to-community facilities appropriate to pregnant women’s needs 3. Supportive supervision: Resolved initial challenges faced among HCW s…	JBI Critical Appraisal Checklist for Qualitative Research	low
YOUN_2018	Integrated point-of-care testing (POCT) of HIV, syphilis, malaria and anaemia in antenatal clinics in western Kenya: A longitudinal implementation study	Nicole Young, Miriam Taegtmeyer, George Aol, Godfrey M. Bigogo, Penelope A. Phillips-Howard, Jenny Hill, Kayla F. Laserson, Feiko Ter Kuile, Meghna Desai	2018	https://doi.org/10.1371/journal.pone.0198784	Longitudinal Implementation Study	Journal article (peer-reviewed)	Kenya	Seven dispensaries in Siaya County, rural western Kenya	ANC register data from 529 women before intervention, 586 women during intervention	Longitudinal (parent) study occurred December 2014 to August 2016	Pregnant women attending ANC and healthcare workers involved in POCT implementation	Rapid diagnostic tests for HIV, syphilis (SD BIOLINE Syphilis 3.0), malaria (CareStart™ Malaria HRP2 Pf), and anaemia (HemoCue Hb 201+).	HIV, Syphilis, Malaria, Anemia	1.Multiple tests with one finger prick: Using one finger-prick blood draw to run all four tests	1. Fragmented Supply Chain/Donor Support: HIV drugs and HIV POCTs were supplied by the Government of Kenya, The study supplied the facilities with POCTs for syphilis, malaria, and haemoglobin. The study also provided BrannanTM triple timers, gloves, and benzathine penicillin for treating syphilis based on projected prevalence of syphilis in the area 2.Stock Out of non-HIV: SP was out of stock for…	1. Inconsistent resources across facilities: Variations in syphilis and anaemia testing pre-intervention reflect the inconsistent availability of test supplies within and between facilities. 1.a. Higher supplies based on external partner support: Facility one and seven had noticeably higher testing rates for anaemia because they received test supplies from the district hospital and an external pa…	1.Treatment refusal: (24.1%) women refused HIV treatment citing reasons such as: they should consult their husbands; they will start therapy at other clinics; they need to confirm at other clinics; they did not like the nurse’s attitude. 2. HCW knowledge gaps: Inron supplementation dosing for anaemia did not adhere to prophylactic or treatment guidance based on Hb concentrations recorded in the r…	1. Integrated testing: provision of all four tests concurrently, by a single healthcare worker, during a woman’s first ANC visit 2.Task-shifting: In facilities that have specialized HIV testing counsellors, the four tests may be done by the counsellor instead of the ANC nurse. 3. Data gaps: no distinct column for recording malaria results in the registers. A column was added to facilitate collect…	JBI Critical Appraisal Checklist for Cohort Studies	medium	There was no control group.
MADD_2017	Assessing stakeholder perceptions of the acceptability and feasibility of national scale-up for a dual HIV/syphilis rapid diagnostic test in Malawi	Brandy L. Peterson Maddox, Shauntā S. Wright, Hazel Namadingo, Virginia B. Bowen, Geoffrey A. Chipungu, Mary L. Kamb	2017	https://doi.org/10.1136/sextrans-2016-053062	Qualitative Study (Semi-structured Interviews)	Journal article (peer-reviewed)	Malawi	Various healthcare facilities and Ministry of Health offices	25 stakeholders (15 semi-structured interviews)	June and July 2015	Healthcare workers, laboratorians, Ministry of Health leaders, and partner agency representatives involved in PMTCT	Chembio Dual Path Platform HIV-Syphilis Assay (Chembio DPP®, USA)	Syphilis	1. Test performance: stakeholders supported dual RDT if found to have strong test performance 2. Multiplex assays: The test’s ability to provide simultaneous results for syphilis and HIV was viewed as paramount. 3. Complex test procedures: Stakeholders were concerned about the additional procedural steps in comparison to the standard tests (4 vs 3), and additional wells and buffer/sample diluent …	1. Stakeholder support: stakeholders viewed the dual RDT favourably and were likely to support its implementation. Importance of the dual test was related to the perceived ability of the dual test to improve efficiency, prevent missed opportunities for syphilis diagnosis and treatment, prevent MTCT of HIV and syphilis, improve infant outcomes and increase syphilis screening 2. Perceived improved …	1. Existing capacity to implement: stakeholders indicated there was existing capacity in-country regarding laboratory techniques and clinical decision-making to support test implementation	1. Self-efficacy: Those trained to use the dual test felt confident in their ability to conduct the test correctly and believed the training they received was sufficient. 2. Understanding benefits of the test	1. Refresher training 1. Logistics and cost of re-training: keeping trained testers on staff, due to limited human resources and infrastructure in some clinics, would pose a challenge.	JBI Critical Appraisal Checklist for Qualitative Research	low
DESC_2015	Implementation of Point-of-Care Diagnostics Leads to Variable Uptake of Syphilis, Anemia and CD4+ T-Cell Count Testing in Rural Maternal and Child Health Clinics	Caroline De Schacht, Carlota Lucas, Nádia Sitoe, Rhoderick Machekano, Patrina Chongo, Marleen Temmerman, Ocean Tobaiwa, Laura Guay, Seble Kassaye, Ilesh V. Jani	2015	https://doi.org/10.1371/journal.pone.0135744	Quasi-Experimental Mixed Methods	Journal article (peer-reviewed)	Mozambique	Four rural public health facilities in Maputo and Gaza provinces	1673 patient records (865 pre-POCT, 808 post-POCT), 41 healthcare worker interviews	2011 pre-POC evaluation, and 2012 for the post-POC evaluation,	Pregnant women attending ANC and healthcare workers involved in POCT implementation	Hemocue 201+ (hemoglobin), Bioline 3.0 Syphilis RDT, Alere PIMA CD4+ T-cell count analyzer	HIV, Syphilis, Anemia	1. Relative advantage over standard of care: Most health workers preferred POC testing to laboratory-based testing, both before and after the implementation of POC assays in their health facilities		1. Minimal impact to workload: Although in the pre-evaluation participants thought that workload would be high when using POC at MCH, this was not reported as an ongoing concern after the introduction of the tests (86% before versus 21% after; p = 0.001).	1. Relative advantage over standard of care: Most health workers preferred POC testing to laboratory-based testing, both before and after the implementation of POC assays in their health facilities	1. Disruption to existing services: Of note, in some health facilities a significant decline in testing coverage was seen after the introduction of POCT technologies. This was mainly observed in health facilities with initial high coverage of testing and is probably due to the disruption of existing efficient work processe	JBI Critical Appraisal Checklist for Quasi-Experimental Studies	low
ANSB_2015	Introduction of Syphilis Point-of-Care Tests, from Pilot Study to National Programme Implementation in Zambia: A Qualitative Study of Healthcare Workers’ Perspectives on Testing, Training and Quality Assurance	Éimhín M. Ansbro, Michelle M. Gill, Joanna Reynolds, Katharine D. Shelley, Susan Strasser, Tabitha Sripipatana, Alexander Tshaka Ncube, Grace Tembo Mumba, Fern Terris-Prestholt, Rosanna W. Peeling, David Mabey	2015	https://doi.org/10.1371/journal.pone.0127728	Qualitative Study	Journal article (peer-reviewed)	Zambia	ANC clinics in urban and rural health facilities in Zambia	16 HCW interviews (pilot phase), 24 HCW interviews (rollout phase), stakeholder interviews, clinic registers, supervisory visit reports	Pilot November and December 2010 Post-rollout August 2012	Healthcare workers involved in the implementation of syphilis POCT in ANC settings	Rapid syphilis test (RST)	Syphilis	1. Long TAT: Reduced patient waiting time was more evident in the pilot; 68.8% (11/16) of pilot HCWs reported a reduction compared to 39.1% (9/23) of rollout HCWs. By contrast, several (26%, 6/23) rollout HCWs reported an increase in patient waiting times following RST introduction. 2. Observable test result: POC technology allows patients to directly observe their test result. Rollout HCWs repor…	1. Pilot-informed policy adoption: Following the pilot’s success, the Zambian Ministry of Health (MoH) rapidly adopted RST into national policy and led the rollout of a national RST programme, incorporating QA/QC into programme design 2. Donor support: rollout, supported by the Elizabeth Glaser Pediatric AIDS Foundation (EGPAF), 3. Supply chain challenges non-HIV: Supply of penicillin was consist…	1. Implementation variability across sites: but there was high inter-site variability in algorithm followed and effect on workflow. 2. Unclear testing protocols / algorithms: one rollout facility reported a high reactivity rate of 56.3% on initial RST introduction. To verify results, they repeated RST or referred to the laboratory, where the lab technician reported repeating RST followed by RPR o…	1. Perceived value for health system: both pilot and rollout HCWs accepted RST as a suitable addition to existing services. One rollout clinical officer stated 2. Perceived value for maternal health: HCWs were strongly motivated by opportunity to deliver a better service and offer effective, same-day testing and treatment (STAT) to patients to ensure safer pregnancies. Including reduced LTFU 3. C…	1. Simultaneous screening: The pilot integration pattern was standard: a MCH HCW (midwife, nurse or lay counsellor) ran both RST and HIV tests and returned results; a midwife or nurse then initiated treatment thus efficiently and effectively providing STAT 2. Task-shifting: The pilot integration pattern was standard: a MCH HCW (midwife, nurse or lay counsellor) ran both RST and HIV tests and retu…	JBI Critical Appraisal Checklist for Qualitative Research	low
BOCO_2017	Introducing onsite antenatal syphilis screening in Burkina Faso: implementation and evaluation of a feasibility intervention tailored to a local context	Fadima Yaya Bocoum, Grissoum Tarnagda, Fabrice Bationo, Justin R. Savadogo, Sarata Nacro, Séni Kouanda, Christina Zarowsky	2017	https://doi.org/10.1186/s12913-017-2325-x	Mixed-methods Feasibility Study	Journal article (peer-reviewed)	Burkina Faso	Primary healthcare facilities in Kaya Health and Demographic Surveillance System (HDSS), in the Kaya health district in the North Central region of Burkina Faso.	7 primary healthcare facilities, 14 ANC observations, 14 health worker interviews	not specified	Pregnant women attending ANC and healthcare workers involved in POCT implementation	Alere Determine Syphilis TP rapid diagnostic test.	Syphilis	1. Multiple tests with one finger prick: Syphilis test was performed during ANC. In many cases, it was delivered at the same time as the HIV test. The health worker pricked a woman’s finger once for a blood sample for both syphilis and HIV tests. 2. Ease of use: easy to use due to the similarity with the HIV testing.	1. Research-funded supplies: In addition to the kits provided by the national committee for HIV and STI control, the research team provided kits that comprised benzathine penicillin, erythromycin and polyvidone- iodine. Each facility received 7 kits. 2. Free screening: Screening was free of charge for all women. 3. Supportive policies: syphilis screening is officially part of the package of ANC i…	1. Stock Outs non-HIV: Impacted RDT delivery in certain sites. barrier was frequent stock-outs of consumables, which is also a source of demotivation. Consumables such as gloves and chase buffer were frequently claimed by health workers to be unavailable. The availability of chase buffer was crucial for the continuity of the activity in the health facility. Gloves were also important but when the…	1. Low partner engagement: Women with syphilis were advised by the health worker to inform their partner or to invite them for a visit at the health facility without any letter or card of invitation.All health workers declared that partners did not respond to the invitation. 2. Desire to protect health of baby: Health workers were reported that women agree to testing because they would like to kn…	1. Integration within existing ANC workflows: The intervention was integrated into the existing package of antenatal care services at primary healthcare level of the district, using the available staff. There was no change in the organization of the health facilities and patient flow. 2. Increased ANC consultation times: some health workers highlighted an increase in the length of antenatal consu…	JBI Critical Appraisal Checklist for Qualitative Research	low
WEXL_2019	Factors affecting acceptance of at-birth point of care HIV testing among providers and parents in Kenya: A qualitative study	Catherine Wexler, May Maloba, Melinda Brown, Natabhona Mabachi, Kathy Goggin, Brad Gautney, Beryne Odeny, Sarah Finocchario-Kessler	2019	https://doi.org/10.1371/journal.pone.0225642	Qualitative Study	Journal article (peer-reviewed)	Kenya	Four government hospitals (district hospitals, county referral hospital, and a provincial referral hospital)	26 HIV care providers and 35 parents of HIV-exposed infants	February to July 2017	PMTCT/EID care providers parents of HIV-exposed infants	GeneXpert HIV-1 Qual and Alere q HIV-1/2 Detect rapid diagnostic tests.	HIV	1. Relative Advantage: parents held a favorable view towards at-birth POC testing. Most parents expressed a preference for earlier results. Similarly, providers felt that parents would prefer and benefit from getting their infants’ results earlier. Both parents and providers agreed on two primary benefits that earlier results would afford to parents: it would reduce parental anxiety caused by lon…	Community-support: Some parents also discussed how social support provided by the parent’s family/friends, by a mentor mother or other provider, or by other clients at the hospital would facilitate parental acceptance of at-birth POC testing,	1. Staff shortages: This shortage of adequately trained personnel was seen as the primary resource constraint to at-birth POC testing. 2. Workload: Given their current staffing levels, most providers felt that the extra work required to provide maternal counseling and collect and process samples would result in provider burnout and/or inability to manage at-birth POC testing and other responsibil…	1. Reduced anxiety: Caregivers thought that routine testing not only caused undue anxiety and emotional distress from the long result wait times but could also lead to unnecessary repeat infant blood draws from misplaced samples or results. 2. Perceived impact to infant health: Both parents and providers agreed it would improve infant outcomes by allowing clinicians to provide result-based counse…		JBI Critical Appraisal Checklist for Qualitative Research	low
SMIT_2015	Lessons learned from integrating simultaneous triple point-of-care screening for syphilis, hepatitis B, and HIV in prenatal services through rural outreach teams in Guatemala	Adriana Smith, Meritxell Sabidó, Elsy Camey, Anabelle Batres, Jordi Casabona	2015	http://dx.doi.org/10.1016/j.ijgo.2015.04.009	Field Implementation Study	Journal article (peer-reviewed)	Guatemala	Rural communities in Puerto de San José, Escuintla, Guatemala	1,793 pregnant women attended ANC, 901 were screened for HIV and syphilis, 756 for HBV	May 2012 to April 2013	Pregnant women attending ANC and healthcare workers involved in POCT implementation	Determine HIV-1/2 rapid test (Abbott), SD Bioline Syphilis 3.0 (Standard Diagnostics), and Determine HBsAg test (Alere).	HIV, Syphilis, HBV	1. Multiple tests with one finger prick: collected a single finger-prick sample to perform HIV testing using the Determine HIV-1/2 rapid test (Abbott Laboratories, Tokyo, Japan), syphilis testing using the SD Bioline Syphilis 3.0 (Standard Diagnostics, Kyonggi-do, Korea), and HBV testing using the Determine HBsAg tests (Alere Inc., MA, USA).	2. Not included in national guidelines: HBV testing is not included in national guidelines, despite it being a recognized effective strategy to reduce MTCT 3. Stakeholder collaboration: the importance of establishing a collaborative partnership with local and national authorities 4. Gender inequity and the economic vulnerability of women in Guatemala hinder their ability to make decisions regardi…	1.High staff turnover: testing was not available because of staff turnover, absenteeism, or stockouts at the district health center. 2. Stock-out of non HIV: low screening of pregnant women for HBV might be due, in part, to logistic problems with supply chain	1. Fear of positive test result: Women not tested either did not accept testing because of fear of a positive result, additional waiting time, or partner disapproval 2. Fear of communicating result to partner: many women feared communicating positive results to their partners 4. HCW fear of delivering positive result: nursing staff feared delivering a positive result; thus, in cases of indetermin…	1. Integrated testing: provision of all tests concurrently 1. Supportive supervision: regular field supervision visits using checklists 2.Higher testing at health posts/outreach teams, 51.3% of pregnant women were screened in health posts or by outreach teams and 48.7% at the district healthcare center 3. Task-shifting: The promotional efforts of traditional midwives and health promoters, coupled…	JBI Critical Appraisal Checklist for Quasi-Experimental Studies	low
TEMB_2022	“Testing Can Be Done Anywhere”: A Qualitative Assessment of Targeted Community-Based Point-of-Care Early Infant Diagnosis of HIV in Lusaka, Zambia	Tannia Tembo, Helen Dale, Nobutu Muttau, Megumi Itoh, Dhelia Williamson, Chanda Mwamba, Albert Manasyan, R. Suzanne Beard, Mackenzie Hurlston Cox, Michael E. Herce	2022	https://doi.org/10.9745/GHSP-D-21-00723	Qualitative Study	Journal article (peer-reviewed)	Zambia	Community-based POC early infant diagnosis (EID) testing in six public health facilities and their surrounding communities in Lusaka, Zambia.	54 in-depth interviews (22 caregivers, 20 healthcare workers, 12 study staff)	March and April 2020	High-risk mother-infant pairs (MIPs), healthcare workers, and study staff involved in POC EID testing implementation	m-PIMA HIV-1/2 Detect (Abbott), a portable nucleic acid amplification test for HIV-1/2 detection.	HIV	1. Portibility/mobility: Caregivers also felt that they had to spend a long time to travel to their preferred health facility. Caregivers and study staff also noted the benefits of not needing to forego their routine activities in exchange for taking their HEI to a health facility. 2. Discreate packaging: Study staff stated that they were able to carry the m-PIMA platform during community home vi…	5. Stigma: staff thought that continued stigma would deter caregivers from having their infants and young children tested at home.	1. Lack of private spaces: Caregivers who preferred facility-based testing thought that home-based testing, and particularly testing in a shared space, could run the risk of breaching an individual's privacy and could increase the risk of involuntary disclosure of HIV status due to gossip in the community. Study staff were of the view that caregivers were uncomfortable with being visited at home …	1. Reduced anxiety: Caregivers thought that routine testing not only caused undue anxiety and emotional distress from the long result wait times but could also lead to unnecessary repeat infant blood draws from misplaced samples or results. 3. Reduced costs: Caregivers also felt that they had to spend a long time to travel to their preferred health facility. Caregivers and study staff also noted …	1. Integration with existing community-based workflow: Study staff reviewed MIP contact information and leveraged the routine MOH PMTCT/EID program to perform MIP tracing and community-based testing using the m-PIMA platform. community POC model fit well within the EID program context. 2. Decenrealization: Some caregivers were of the view that the community POC model was more convenient for careg…	JBI Critical Appraisal Checklist for Qualitative Research	low
QIAN_2022	“After viral load testing, I get my results so I get to know which path my life is taking me”: qualitative insights on routine centralized and point-of-care viral load testing in western Kenya from the Opt4Kids and Opt4Mamas studies	Qian S., et al.,	2022	https://doi.org/10.1186/s12913-022-08593-z	Mixed methods qualitative study	Journal article (peer-reviewed)	Kenya	Five high-volume HIV treatment facilities in Kisumu County, Kenya	68 key informant interviews (KIIs) from 63 key informants	not specified	Pregnant/postpartum women living with HIV, caregivers of HIV-positive children, healthcare providers, policymakers	GeneXpert® HIV-1 VL assay	HIV	1. Rapid TAT: Key informants unanimously acknowledged the benefits of a rapid return of results or turnaround time with POC VL testing 2. Validity concens: Several patients reported concerns over observed discrepancies between the POC and the centralized VL testing results. Since intervention group participants could still chose to undergo centralized VL testing through their routine care provide…	2. Supply chain challenges: The absence of an affordable, dependable supply chain left functional devices to be underutilized policymakers highlighted gaps in the supply chain of testing reagents for POC devices. A lab manager, for example, reported that functional POC machines are available in healthcare facilities but are not used because there was no channel to purchase testing cartridges afte…	1. Staff Shortages: Providers also raised concerns about the shortage of human resources to support POC diagnostics. 2. Unclear / Conflicting Guidelines: key informants described integration issues between the POC VL testing system and routine clinic VL testing procedures.One provider revealed confusion among healthcare staff in the clinical process due to conflicting recommendations between the …	1. Conselling: Caregivers indicated that adherence counselling informed their health status and encouraged ART adherence by offering them an active way of receiving feedback on how their treatment and adherence are impacting their health. Patients/caregivers reported that receiving sufficient explanations and education from providers could successfully alleviate their concerns with blood drawing.…	1. Insufficient QA/QC: Thus, to build confidence, both for providers and patients, in validity of POC VL testing, providers felt that robust validation and verification processes would need to be conducted. Providers felt like they needed more validation and control over the process in order to be able to rely on POC VL testing. Among providers and policymakers, there was consensus to conducting …	JBI Critical Appraisal Checklist for Qualitative Research	low
KUFA_2020	Point-of-care HIV maternal viral load and early infant diagnosis testing around time of delivery at tertiary obstetric units in South Africa: a prospective study of coverage, results return and turnaround times	Tendesayi Kufa, Ahmad H Mazanderani, Gayle G Sherman, Aurélie Mukendi, Tanya Murray, Faith Moyo, Karl-Günter Technau, Sergio Carmona	2020	https://doi.org/10.1002/jia2.25487	Prospective cohort implementation study	Journal article (peer-reviewed)	South Africa	Four high-volume tertiary obstetric units (TOUs) in Johannesburg and Tshwane	8147 live births to pregnant women living with HIV (WLHIV); 2912 maternal viral load (mVL) specimens and 5074 early infant diagnosis (EID) specimens included in the analysis	1 June 2018 to 31 March 2019	Pregnant women living with HIV and their infants	Xpert™ HIV-1 VL and Xpert™ HIV-1 Qual (Cepheid); m-PIMA HIV-1/2 Detect (Abbott)	HIV	1. Long TAT: TAT varied greatly across TOUs. TATs were longer for specimens collected during the weekend compared to those collected during weekdays – 4.9 hours (IQR 2.4 26.2 hours) versus 3.2hours (IQR 2.2 16.6 hours) for POC VL and 33 hours (IQR 23 46 hours) versus 6.5 hours (IQR 2.8 to 19 hours) for POC EID testing 2. Test errors: POC EID error/invalid results in our study were higher than pro…		1. Inconsistent implementation across facilities: For both POC VL and EID testing, the relative risk associated with results not being returned were higher at Johannesburg D and F and Tshwane compared to Johannesburg B, for specimens collected after-hours and when the initial POC test yielded an error/invalid result. The wide variation of the main outcomes across TOUs may suggest differences in u…			JBI Critical Appraisal Checklist for Cohort Studies	medium	Lack of randomization and relies on health data that may vary
SACK_2020	"The right time is just after birth”: acceptability of point-of-care birth testing in Eswatini: qualitative results from infant caregivers, health care workers, and policymakers	Emma Sacks, Philisiwe Khumalo, Bhekisisa Tsabedze, William Montgomery, Nobuhle Mthethwa, Bonisile Nhlabatsi, Thembie Masuku, Jennifer Cohn & Caspian Chouraya	2020	https://doi.org/10.1186/s12887-020-02242-2	Qualitative Study	Journal article (peer-reviewed)	Eswatini	Three highest volume maternity hospitals in Eswatini	52 interviews (28 caregivers of HIV-exposed infants, 14 healthcare workers, 10 policymakers)	not specified	Health care workers at each of the three health centers offering birth testing (parent study) were invited to participate, as were policy makers at the national and re- gional level involved in pediatric HIV programming. Caregivers whose infants were offered birth testing were invited to participate, regardless of whether they accepted testing or not	Three different POC platforms for HIV early infant diagnosis (EID) (test type unspecified)	HIV	1. Rapid TAT: Most of the caregivers who received a negative infant HIV test appreciated the rapid return; those who received a positive infant HIV test did not express a specific desire to learn the positive status more quickly. 2. Delayed TAT: A few health care workers said they felt that the POC test still takes too long, and they are not able to accommodate all of the mothers when the facilit…	1. Strong family support: strong support systems at home. Caregivers had less anxiety and fear about birth testing if their families knew their status and were supportive, including encouraging them to adhere to medications. Those who did not have supportive or informed family members felt that a positive infant HIV birth test would have significant negative implications for them and their child.…	1. Workload burden: Nurses felt the extra burden, adding to an already heavy workload (especially on weekends), and some expressed their preference to have one person dedicated to birth testing alone, rather than all of the nurses trying to navigate it along with other duties. 2. Staff shortages: Health care workers expressed support for national scale up of a POC birth testing program and they a…	1. Desire to protect baby: caregivers and health workers spoke specifically about how infant HIV testing can help children live longer. 2. Perceived value for infant outcomes: caregivers and health workers spoke specifically about how infant HIV testing can help children live longer. 3. Awareness/ value of immediate treatment: caregivers and health workers spoke specifically about how infant HIV …	1. Decentralization: Caregivers were aware that testing could be conducted quickly. Caregivers felt that the accessibility of POC enabled the uptake of birth testing because the test was at the same location as the mother. Since the mothers did not have to travel and incur additional costs, they saw the benefit of a convenient test. 2. Task shifting/ sharing: Nurses appreciated receiving training…	JBI Critical Appraisal Checklist for Qualitative Research	low
TECH_2017	Xpert® HIV-1 Point of Care Test for neonatal diagnosis of HIV in the birth testing programme of a maternity hospital – a field evaluation study	Karl-Günter Technau, Louise Kuhn, Ashraf Coovadia, Pamela M. Murnane, and Gayle Sherman	2017	https://doi.org/10.1016/s2352-3018(17)30097-8	Observational cohort Field evaluation Study	Journal article (peer-reviewed)	South Africa	Rahima Moosa Mother and Child Hospital (RMMCH), a high volume public maternity hospital in Jhannesburg, South Africa	3970 infants with laboratory-based testing (LABT), 2238 had concurrent POCT	1 October 2014 through 30 April 2016	HIV-exposed neonates born to HIV-positive mothers	Xpert® HIV-1 Qualitative assay (Cepheid)	HIV	1. Test errors: Closer analysis of the POCT errors identified many modifiable factors. These included site-specific problems, including a dusty environment and power interruptions during renovations, but also manufacturer and instrument-related issues such as faulty modules and incorrect pipette supply.		1. Space constraints: Privacy and space to do large volumes of POCT precluded placing the instrument in close proximity to the postnatal discharge ward. Instead it was situated in a separate satellite laboratory on another floor in the hospital complex. This arrangement explains the relatively long delay between blood draw and results return to mothers. 2. Workload: The high daily case load and s…		1. Integration with existing birth programme: Xpert HIV-1 Qualitative Assay within a large universal birth testing programme in South Africa, we showed near perfect concordance between POCT and LABT in routine use.	JBI Critical Appraisal Checklist for Cohort Studies	medium
ONSO_2024	Perspectives of health care providers on obstetric point-of-care ultrasound in lower-level health facilities in Kenya	Lister N. Onsongo, Sarah C. Bett, Grace W. Gachuiri, Stephen N. Njuguna, Jacob W. Masika, George O. Otieno, Anthony K. Wanyoro, Matthew S. Haldeman, Dilys Walker, Nicole Santos, Grace K. Githemo	2024	https://doi.org/10.1016/j.midw.2024.104196	Qualitative Descriptive Study	Journal article (peer-reviewed)	Kenya	Lower-level healthcare facilities across eight counties	76 healthcare providers who underwent obstetric POCT ultrasound training	not specified	Nurse-midwives, clinical officers, sonographers/radiographers, and physicians providing maternal services	Obstetric Point-of-Care Ultrasound (O-POCUS)	Fetal health and general antenatal and neonatal care	1. Portability: they outlined that it was easy to show mothers the status of their fetus on the tablet screen due to its portability 2. Relative advantage: portable and provide clearer images as compared to standard ultrasound machines. 3. Technical issues: . Other challenges such as tablets locking themselves or becoming unresponsive, overheating of the probe, interruption by untimed automatic u…	1. Government ownership: Government's role in facilitation of O-POCUS sustainability was evident in the narratives of the participants. They agreed that the government should be proactively involved in supporting integration of O-POCUS into routine health care services. 2. Increased demand for ANC: Healthcare providers reported that, due to O-POCUS, there was an increased demand for ANC services.…	1. Interprofessional collaboration: The importance of interprofessional collaboration in improving healthcare providers clinical decision-making was reported. This collaboration informed decisions on referral of clients to other facilities or to other providers for advanced care and management: 2. Workload burden: Increased workload was reported as a barrier to integration of O-POCUS into routine…	1. Confidence in HCW: Participants felt that the confidence and the skills gained translated into appropriate and timely management decisions as seen in the following narratives: 2. Self-efficacy: Use of O-POCUS decreased fear, doubts, and uncertainties among healthcare providers when providing care. Healthcare providers recounted how O-POCUS played an important role in their clinical decision-ma…	4. Task-shifting: They perceived that training more healthcare providers would address the high workload experienced by the few O-POCUS-trained healthcare providers. Training more staff on O-POCUS would enhance the quality and consistent availability services offered in their respective counties 5. Supportive supervision: participants agreed that continuing mentorship should be provided to health…	JBI Critical Appraisal Checklist for Qualitative Research	medium
AN_2015	Supply-side dimensions and dynamics of integrating HIV testing and counselling into routine antenatal care: a facility assessment from Morogoro Region, Tanzania	Selena J. An, Asha S. George, Amnesty E. LeFevre, Rose Mpembeni, Idda Mosha, Diwakar Mohan, Ann Yang, Joy Chebet, Chrisostom Lipingu, Abdullah H. Baqui, Japhet Killewo, Peter J. Winch & Charles Kilewo	2015	https://doi.org/10.1186/s12913-015-1111-x	Facility-based assessment using mixed methods	Journal article (peer-reviewed)	Tanzania	18 primary care health centers in four out of six districts in the Morogoro Region, Tanzania	65 provider interviews, 57 qualitative interviews, 203 ANC observations	September to early December 2012	ANC providers, facility staff, and pregnant women attending ANC services	HIV rapid testing and counseling (HTC)	HIV		1. Reliance on donor-funding: Initial funds for HIV drugs are provided by external donors, and the MSD handles distribution of the drugs throughout Tanzania	1. Space limitations: health workers commented on the lack of space to provide private and confidential services to HIV-positive pregnant women 2. Lack of waiting spaces: One health center did not have a well-ventilated waiting/registration area or group counselling area. While all health centers had a well-ventilated group sitting area, researchers observed that two health centers did not have s…			JBI Critical Appraisal Checklist for Qualitative Research	low
KUUP_2019	Accessibility of pregnancy-related point-of-care diagnostic tests for maternal healthcare in rural primary healthcare facilities in Northern Ghana: A cross-sectional survey	Desmond Kuupiel, Boikhutso Tlou, Vitalis Bawontuo, Tivani P. Mashamba-Thompson	2019	https://doi.org/10.1016/j.heliyon.2019.e01236	Cross-sectional Survey Study	Journal article (peer-reviewed)	Ghana	Primary Health Care clinics in the Upper East Region of Ghana	100 PHC clinics, 959 health professionals surveyed	not specified	Healthcare providers, including midwives, nurses, and physician assistants	Malaria, HIV, urine pregnancy, blood pressure monitoring, syphilis, and hemoglobin tests	HIV, syphilis, blood glucose, blood type, G6PD, Haemoglobin, hepatitis C, sickle cell, TB, malaria, UTI			1. Stock Outs non-HIV: POC tests that were available in almost all the PHC clinics surveyed were: malaria rapid (96%); HIV (93%); and urine pregnancy (90%). Syphilis and haemoglobin tests were available in only 24% of the PHC clinics surveyed. Diagnostic tests that were poorly (available in less than 10 % of the surveyed clinics) available in the 100 participated PHC clinics in this survey were: …	1. Percieved value for quality of care:However, majority of the clinics showed desire to have these diagnostic tests to assist them with diagnosing, monitoring, prompt linkage to care as well as reduce referral of patients/clients to higher level health facilities for a diagnostic test 2. Percieved value for health system: However, majority of the clinics showed desire to have these diagnostic te…		JBI Critical Appraisal Checklist for Analytical Cross Sectional Studies	low
KUUP_2020	Geographical Accessibility to Glucose-6-Phosphate Dioxygenase Deficiency Point-of-Care Testing for Antenatal Care in Ghana	Desmond Kuupiel, Kwame M. Adu, Vitalis Bawontuo, Duncan A. Adogboba, Paul K. Drain, Mosa Moshabela, Tivani P. Mashamba-Thompson	2020	http://dx.doi.org/10.3390/diagnostics10040229	Cross-sectional spatial analysis	Journal article (peer-reviewed)	Ghana	PHC clinics and hospitals in the Upper East Region (UER) of Ghana which provide G6PD deficiency testing	100 PHC clinics, 8 hospitals providing G6PD deficiency testing	Secondary data analysis of cross-sectional survey which collected data between February-March 2018	Pregnant women, healthcare providers	Glucose-6-Phosphate Dehydrogenase (G6PD) deficiency screening tests	G6PD / Malaria			1. Unequal POC coverage by geography: Of the 100 PHC clinics, the majority (52%) were located in areas greater than 10 km to the nearest health facility where G6PD deficiency screening test. None of the participated clinics in three districts (Garu-Tempane, Nabdam, and Builsa South) was within 10 km proximity to the nearest health facility providing a G6PD deficiency screening test 2. Inconsisten…			JBI Critical Appraisal Checklist for Analytical Cross Sectional Studies	low
PALM_2020	Improving the effectiveness of point of care tests for malaria and anaemia: a qualitative study across three Ghanaian antenatal clinics	Tanith Palmer, Abiola O. Aiyenigba, Imelda Bates, Doris Dokua Okyere, Harry Tagbor, Gifty Dufie Ampofo	2020	https://doi.org/10.1186/s12913-020-05274-7	Qualitative Study	Journal article (peer-reviewed)	Ghana	Three antenatal care (ANC) facilities (one government hospital, one government health center, one private maternity home) in the Ashanti Region	11 ANC and laboratory staff interviews, 9 focus group discussions (FGDs), 40 pregnant women	not specified	ANC providers, laboratory staff, and pregnant women	Malaria rapid diagnostic tests (mRDTs), Hemoglobin color scale (HCS)	Malaria, Anemia	1. Limited diagnostic scope: During FGD with clinical and laboratory staff (GH), it was reported that testing was only for falciparum malaria, therefore when negative, results did not exclude the possibility of non-falciparum malaria. The clinical and laboratory staff during FGDs felt that there was a higher prevalence of non-falciparum malaria in reality than the national estimated prevalence of…	1. Fragmented Supply Chain/Donor Support: During the preceding study, supplies were regular due to procurement for research activities of the project at the time [9]. Afterwards, HCS was no longer being supplied (which coincides with the time of this study) because the initial project had ended. RDT however continued to be supplied routinely by the Ghana Health Service (GHS).	1. Stock Outs non-HIV: At all three facilities, irregular supply of RDT and HCS were reported during the study. 2. Lack of guideline knowledge and dissemination mechanisms: There were no explicit mechanisms in place for this to be done, causing staff to operationalise guidelines for practice differently. There also seemed to be a limited understanding regarding the rationale behind stipulated gui…	1. HCW preference for clinical judgement: All facilities utilised clinical diagnostic methods for both anaemia and malaria irrespective of laboratory findings. Symptoms used to diagnose malaria included: abdominal pain, fever, headache, chills and a bitter taste in patients’ mouth. Signs used to diagnose anaemia included: pallor of conjunctiva, tongue and palms. In general, the clinical judgement…		JBI Critical Appraisal Checklist for Qualitative Research	low
DASS_2015	Factors associated with failure to screen for syphilis during antenatal care in Ghana: a case control study	Edward Tieru Dassah, Yaw Adu-Sarkodie, Philippe Mayaud	2015	https://doi.org/10.1186/s12879-015-0868-1	Case-Control Study (1:2 unmatched)	Journal article (peer-reviewed)	Ghana	Two district hospitals (Manhyia District and St. Patrick’s Hospitals) serving periurban and rural populations, respectivelyin the Ashanti Region	160 unscreened women (cases) and 327 screened women (controls)	August to October, 2010	Pregnant women admitted for delivery	Rapid syphilis diagnostic test	Syphilis			1. Lower POC coverage in Private Sector: The finding that pregnant women who attended private health facilities were at an increased risk of not being screened for syphilis	1. Lower education: we observed an increasing risk of being unscreened with decreasing education levels. 2. Counselling/ Health education: health education talks are given to all women attending ANC in both public and private clinics, and maternal syphilis is one of the key topics discussed, with strong encouragement for interactive discussions.	1. Integrated/bundled testing: women who were screened for HIV or who received IPTp for malaria were more likely to be screened for syphilis, as all three interventions are usually administered in combination by midwives in most facilities, except in tertiary health facilities and few other facilities where doctors or medical assistants are required to order laboratory investigations or prescribe…	JBI Critical Appraisal Checklist for Case Control Studies	low
HONE_2019	Progress and Challenges of Implementing Decentralized HIV Testing For Prevention of Mother-to-Child Transmission of HIV – Myanmar	San Hone, Li Li, Sung-Jae Lee, W. Scott Comulada, Roger Detels	2019	https://doi.org/10.21106/ijma.276	Serial cross-sectional study with mixed-methods	Journal article (peer-reviewed)	Myanmar	23 townships (31 urban clinics and 181 rural clinic) implementing ANC POC HIV testing through the national roll-out programme	960 primary health care providers; 23 townships included in the study	2012-2015 (cross sectional) Jan-Sept 2016 (qualitative)	Pregnant women attending ANC services and healthcare providers conducting POC HIV testing	Rapid HIV diagnostic tests	HIV	1. Short shelf-life: POCT with very short shelf-lives were also cited as a challenge.	1. Supply chain challenges: Inadequate availability of HIV test kits and supplemental supplies was cited by 20% of respondents as a barrier against providing smooth and timely HIV testing services for all ANC attendees at first visit. Frequent changes in test kit brands with different result times and kits with very short shelf-lives were also cited as a challenge. 2. Stigma: fear of discriminati…	1. Stock Outs, HIV: Inadequate availability of HIV test kits and supplemental supplies was cited by 20% of respondents as a barrier against providing smooth and timely HIV testing services for all ANC attendees at first visit. Frequent changes in test kit brands with different result times and kits with very short shelf-lives were also cited as a challenge. 2. Workload burden: 25% reported additi…	1. Percieved value for quality of care: 15% were very motivated and gave very positive responses such as “POC testing makes ANC more comprehensive” and “the role of the midwife is enhanced.” 2. Counselling: Counseling was cited by the majority of respondents as the best strategy to get pregnant women tested, to receive confirmation testing, and to receive appropriate treatment for those with a co…		JBI Critical Appraisal Checklist for Qualitative Research	medium
SABI_2024	Factors influencing the implementation of integrated screening for HIV, syphilis, and hepatitis B for pregnant women in Nepal: A qualitative study	Lucie Sabin, Hassan Haghparast-Bidgoli, Bibhu Thapaliya, Obindra Chand, Sanju Bhattarai, Abriti Arjyal, Naomi Saville	2024	https://doi.org/10.1371/journal.pgph.0003006	Qualitative	Journal article (peer-reviewed)	Nepal	Kapilvastu (rural), Kathmandu	Pregnant women (12), Husbands (10), Mothers-in-law (4), Health workers (7), Decision-makers (4)	January-April 2023	Pregnant women, healthcare providers, policymakers	HIV, Syphilis, Hepatitis B POCT	HIV, Syphilis, HBV	1. Costs to patients: When available at health posts, blood tests are provided free of charge. As with ANC visits, the price of blood tests varies from one public hospital to another. Blood tests are more expensive in private facilities, and patients complain about this to doctors. 2. Test errors: Even when blood tests are carried out, the quality of services is not always good. Some participants…	1. POCT not included in policies: Hepatitis B screening is not covered by national guidelines and is available in a limited number of health facilities. 2. Lack of sustinable/supportive financing: The implementation of elements included in the national guidelines is left to the discretion of the local government at the municipal level. Health workers/officials have to convince their elected repre…	1. Inconsistent resources across facilities: Although screening of syphilis and HIV is part of the ANC protocol in Nepal, it is not available in all facilities, especially not in rural health posts. 2. Inconsistent implementation across facilities: The implementation of elements included in the national guidelines is left to the discretion of the local government at the municipal level. Health wo…	1. Lack of awareness of testing procedures: Most of the participants said that they had not been counselled about blood tests and STIs. When counselling is provided, it is for HIV, but not for hepatitis B or syphilis 2. Fear/misconception of test: Some health workers also felt that it was easier not to mention STIs, as this would lead women to refuse blood tests. 3. HCW attitudes: most pregnant w…	3. Poor documentation: While HIV data seems to be systematically recorded, this is not the case for syphilis and hepatitis B. According to some health workers, the lack of available information on syphilis and hepatitis B is due to the lack of available test kits and the lack of staff and time to record the data. 4. Decentralization: In rural areas, people sometimes come to the health post with r…	JBI Critical Appraisal Checklist for Qualitative Research	low
POTE_2017	Feasibility of a point-of-care model for the prevention of mother to child transmission of syphilis in cali, colombia	Potes LI, Rubiano LC, Ramírez LG, Tunubalá GA, Orobio Y, Salazar JC	2017	https://doi.org/10.1136/sextrans-2017-053264.641	Observational	Conference Abstract	Columbia	ANC clinics in Floralia, Cali, Columbia	55 women (intervention group), 55 clinical charts from 2016, and 123 clinical charts from 2015	2015 and 2016	Pregnant women attended ANC, Clinical charts from 2015 and 2016, healthcare workers in PMTCT programming	Rapid syphilis test (RST)	Syphilis		1. Supply chain challenges: Changes to screening procedures were hindered by existing contracts with insurance companies (IC); they determine what tests can be ordered and who can order them. 2. Poor policy/guideline dissemination: Diffusion of the national guidelines for GS has been insufficient to control GS and CS: There is still confusion among health care workers				JBI Critical Appraisal Checklist for Quasi-Experimental Studies	medium
BAKE_2015	Bottlenecks in the implementation of essential screening tests in antenatal care: Syphilis, HIV, and anemia testing in rural Tanzania and Uganda	Ulrika Baker, Monica Okuga, Peter Waiswa, Fatuma Manzi, Stefan Peterson, Claudia Hanson	2015	http://dx.doi.org/10.1016/j.ijgo.2015.04.017	Multiple case study	Journal article (peer-reviewed)	Tanzania and Uganda	Health facilities in rural south-eastern Tanzania (Tandahimba district) and eastern Uganda (Mayuge district)	4415 mothers, 122 health facilities, 15 key informants	2011-2014	Pregnant women and their households and healthcare workers	Syphilis, HIV, Haemoglobin point of care tests	HIV, Syphilis, Anemia		1. Supply chain challenges: Procurement of HIV tests priority in MSD, where there were also frequent stock outs of syphilis and Hb tests . No buffer stock kept at distict level, expired tets, lack of coordination in MSD, delay in ordering from health facilities. Irregular supply from NMS. In Uganda, health facilities submit their orders through the district rather than directly to the National Me…	1. Stock Outs non-HIV: In Tanzania, informants confirmed the low availability of tests and equipment to screen for syphilis and anemia while the availability of HIV tests was not perceived as a problem. In Uganda, availability was expressed as a problem for all three screening tests, although less so for HIV. Delays in ordering tests from medical facilities. 2. Workload burden: Heavy workload aff…	1.Gaps in HCW knowledge: In Uganda, there was also a perception of insufficient knowledge among health workers on the importance of screening for syphilis and anemia. For HIV screening, on the other hand, the motivation to test was perceived to be higher due to the knowledge of PMTCT and a personal need for infection control measures at the time of delivery. 4. Refusual to recieve test: Mothers r…		JBI Critical Appraisal Checklist for Qualitative Research	low
OWIR_2015	Elimination of mother-to-child transmission of HIV and syphilis: A dual approach in the African Region to improve quality of antenatal care and integrated disease control	Morkor Newman Owiredu, Lori Newman, Theresa Nzomo, Ghislaine Conombo Kafando, Saliyou Sanni, Nathan Shaffer, Maurice Bucagu, Rosanna Peeling, Jennifer Mark, Isseu Diop Toure	2015	http://dx.doi.org/10.1016/j.ijgo.2015.04.010	Policy and Practice Review	Qualitative/Workshop report	Central African Republic, Ghana, Madagascar, Mozambique, Tanzania, and Zambia	Workshop on joint HIV/syphilis action plans among WHO member states in the African Region	Six sub-Saharan countries	2011-06-01	Policy-makers/experts from the Ministries of Health, WHO, and other United Nations programs, as well as from implementing partner agencies, participated in the workshop	HIV and syphilis rapid tests	HIV, Syphilis	1. Multiplex assays: The use of simple readers for rapid tests have the potential to remove the subjectivity of test interpretation, reduce transcription errors, allow re-checking for quality assurance, and automate transmission of data for surveillance.	1. Lack of political will: political commitment and cooperation with communities is critical for resource mobilization to support successful health programming. 2. Lack of policies/financing mechanisms: specific policies and financial resources, particularly for maternal syphilis screening and ANC strengthening, are insufficient to address the need. 3. National dissemination: Tanzania: Developmen…		2. Perceived value for health systems: Rapid tests provide opportunities for task shifting, but also for health systems strengthening, improving motivation of health workers, enhancing opportunities to screen partners	1. Decentrealization:Tanzania: Decentralizing PMTCT and syphilis services to health centers and dispensaries. Zambia: Outreach posts for MNCH services including ANC have increased in collaboration with the community who has helped to construct community sites. 2. Task-shifting: Zambia: Direct entry midwives being trained to contribute rapidly to the output of skilled health providers 3. Integrati…	Not applicable (Policy/Practice Review)
NNKO_2016	Perceptions, attitude and uptake of rapid syphilis testing services in antenatal clinics in North-Western Tanzania	Soori Nnko, John Changalucha, Jacklin Mosha, Catherine Bunga, Joyce Wamoyi, Rosanna Peeling, David Mabey	2016	https://doi.org/10.1093/heapol/czv116	Observational mixed methods	Journal article (peer-reviewed)	Tanzania	Antenatal care clinics in Geita District, North-Western Tanzania (rural and peri-urban settings)	31 pregnant women, 16 healthcare workers, Health facility records analyzed for syphilis testing and treatment trends	not specified	Pregnant women attending ANC, healthcare workers	Rapid syphilis test (RST)	Syphilis	1. Reduced patient costs: Pregnant women indicated that apart from shortening the time they spend to wait for the test result, introduction of RST saved the cost that women would have to incur on transport when they return to the health facility to collect the result and obtain treatment. 2. Finger prick sampling: Moreover, pregnant women claimed that the RST was less scary because the test did n…	1. Stigma: Women associated syphilis with promiscuity. Pregnant women perceived syphilis to affect promiscuous people. Because of the stigma attached to promiscuity, some women referred to syphilis as ‘busatu ya soni’ a Kisukuma term/phrase implying ‘a shameful disease’. The ‘shamefulness’ of syphilis was not only due to its association with promiscuity, but also because it was perceived to cause…		1. Low risk perception / misunderstanding of disease: Pregnant women perceived syphilis to be familiar and less fatal disease and therefore referred to syphilis as ‘ordinary disease’. Probably women underestimated the fatality of syphilis because they tended to compare it with incurable dismal sexually transmitted diseases such as AIDS. 2. Low partner engagement: male spouses refused to go to the…		JBI Critical Appraisal Checklist for Qualitative Research	low
KATO_2024	Deficiencies in accessibility to point-of-care (POC) diagnostics in PMTCT services in rural primary health care clinics in Zambia: Implementation Science perspective	Juliet Katoba	2024 (pre-print)	https://doi.org/10.1101/2024.07.11.24310263	Qualitative	Journal article (preprint)	Zambia	Rural primary healthcare clinics (PHCs) in Central Province, Zambia	11 key informants	not specified	Clinical officers, midwives, nurses, environmental health technicians (EHTs), government and private health officials	HIV and Syphilis POCT (other POCT tests for ANC also mentioned)	HIV, Syphilis, other maternal health conditions mentioned	1. Relative advantage: Relative advantages of POC diagnostics were common and strong themes that emerged across all stakeholders. The perceived advantages included rapid testing, improved turnaround time, prompt detection of infections to improve patient care and management, reduced travel costs for patients, and reduced referral	1.Vertical donor support: External support from non-government affiliated partners such as John Snow, Inc (JSI) served as a catalyst to advance the national provision of test kits, particularly for HIV services. 2. Stakeholder coordination: Involvement of donors and other UN agencies such as USAID and the U.S. President’s Emergency Plan for AIDS Relief (PEPFAR) also added to multi-sectoral coordi…	1. Facility leadership: active leadership. The support through leadership at national and district level and facility in-charges actively participating in the implementation and use of POC devices was found to be valuable to implementation through policy, guidelines and material resources. 2. Stock out non-HIV: most facilities received support to ensure availability of HIV and malaria RDTs. Howev…	1. Self-efficacy: Facility-based health informants reported increased confidence in POC testing and felt empowered to provide better care without having to refer all patients for diagnosis. SPrior to the introduction of POC devices, facility providers lacked confidence in their individual abilities to conduct particular tests, e.g. HIV, but with orientation and guidance they expressed that they g…	3. Engagement of nurse champions: Engagement as a construct within the process domain was found to positively affect implementation, particularly by those identified as champions. The involvement of nurses as champions drove the implementation forward due to their knowledge and professional role as front-line health providers.	JBI Critical Appraisal Checklist for Qualitative Research	low
ALTH_2019	A multifaceted intervention to improve syphilis screening and treatment in pregnant women in Kinshasa, Democratic Republic of the Congo and in Lusaka, Zambia: a cluster randomised controlled trial	Fernando Althabe, Elwyn Chomba, Antoinette K Tshefu, Ernest Banda, María Belizán, Eduardo Bergel, Mabel Berrueta, Jane Bertrand, Carl Bose, et al.	2019	http://dx.doi.org/10.1016/ S2214-109X(19)30075-0	Cluster Randomised Controlled Trial	Journal article (peer-reviewed)	Democratic Republic of the Congo (Kinshasa) and Zambia (Lusaka)	Urban antenatal care clinics (26 clinics—16 in Kinshasa and 10 in Lusaka)	18,357 women at intervention clinics, 17,679 women at control clinics	February 1, 2016 – July 14, 2017	Pregnant women attending first ANC visits	Point-of-care rapid syphilis testing (Alere Determine Syphilis TP test in Kinshasa, SD Bioline Syphilis 3.0 test in Lusaka)	Syphilis			1. Supply of test kits: preparation of kits with the supplies for syphilis screening and treatment. Supplies provided to both groups were point-of-care rapid syphilis tests (Alere Determine Syphilis TP test; Alere International, UK) in Kinshasa and rapid immunochromatographic tests (SD Bioline Syphilis 3.0 test; Standard Diagnostic, Yongin, Korea) in Lusaka; treatment packs of benzathine benzylpe…		1. Opinion leaders: One or two antenatal care providers who were knowledgable, humane, and willing to share knowledge were identified at each intervention clinic with the use of a previously validated sociometric questionnaire and trained as facilitators for the study.17 These facilitators were trained by local coordinators in a 2-day workshop, which focused on how to screen for syphilis during p…	JBI Critical Appraisal Checklist for Randomized Controlled Trials	medium
PUNG_2015	Factors associated with syphilis screening uptake among pregnant women in health facilities in Brong Ahafo Region of Ghana	Punguyire D., Mahama E., Letsa T., Akweongo P., Sarfo B.	2015	https://doi.org/10.1186/s40748-015-0009-2	Cross-sectional	Journal article (peer-reviewed)	Ghana	Urban and Rural Health Facilities in Brong Ahafo Region, Ghana (	390 pregnant women; 37 health facilities assessed	2014-05-01	Pregnant women attending ANC; healthcare providers at ANC clinics	Rapid syphilis testing	Syphilis			1, Facility type: Screening for syphilis was limited in lower level health facilities compared with hospitals and those run by doctors 2 Stock outs non-HIV: All but one of the facilities that offered the screening reported frequent shortage of test kit. Screening was more likely to occur in facilities with test kits 3. Lower engagement in priavte facilities; pregnant women attending antenatal cli…	2. Counselling/ health education: Screening was more likely in facilities which offered syphilis education at the ANC level. 3. Willingness to request screening: Willingness to request for syphilis screening was a significant individual level factor for a woman to be screened. Because the study was an exit interview this finding could be due to post-test counseling of those who had the screening …		JBI Critical Appraisal Checklist for Analytical Cross Sectional Studies	low
MART_2025	Evaluation of a novel point-of-care lateral flow assay screening for Neisseria gonorrhoeae infection among pregnant women in Zimbabwe	Martin K, Dauya E, Dziva Chikwari C, Mackworth-Young CR, Simms V, Bandason T, et al	2025	https://doi.org/10.1371/journal.pgph.0003839	Prospective validation study	Journal article (peer-reviewed)	Zimbabwe	Two high-volume ANC clinics in urban, high-density areas of Harare	912 pregnant women	February 2023 to October 2023	pregnant women attending routine ANC	Lateral flow assay for Neisseria gonorrhoeae (NG-LFA)	NG	1.Easy to use: very user-friendly… simple to follow” 2. Portability/ mobility: “portable and very easy to carry” 3. Long battery life: with a good battery life 4. Rapid turnaround time: “30 minutes to have results, haa that’s wonderful” 5. Test errors: Other possibilities for false negative results include human error or issues with the readers 5. Concerns of test validity: recurrent theme was a …			1. Mistrust of device accuracy: a recurrent theme was a mistrust of the NG-LFA because of “discrepancies with its results” (research assistant) with Xpert, which was generally treated as infallible. Any discrepancies were considered to be due to a failure of the NG-LFA: “the results on the flow test were not reliable”		JBI Critical Appraisal Checklist for Cohort Studies	medium
BOAD_2016	Challenges with implementing malaria rapid diagnostic tests at primary care facilities in a Ghanaian district: a qualitative study	Nana Yaa Boadu, John Amuasi, Daniel Ansong, Edna Einsiedel, Devidas Menon, Stephanie K. Yanow	2016	https://doi.org/10.1186/s12936-016-1174-0	Qualitative	Journal article (peer-reviewed)	Ghana	Six primary healthcare facilities in Atwima–Nwabiagya district, including government and private maternity homes	50 healthcare providers across six primary care facilities	November 2011 through October 2012	Healthcare providers including medical doctors, nurses, physician assistants, midwives, laboratory personnel, and healthcare assistants	Malaria Rapid Diagnostic Test (RDT)	Malaria	1. Portibility/mobility: RDTs were considered appropriate for basic facilities in remote settings without laboratory infrastructure	1. Supply chain challenges: RDT supplies from the district health directorate to their facilities were often insufficient and sporadic. This challenge was more pronounced at remote facilities solely dependent on government supplies, and a major hindrance to routine malaria testing at all facilities. More prnounced at public facilities reliant on government support. Inadequate distribution, 2. Pri…	1. Stock Outs non-HIV: At the time of the study four facilities had limited RDTs while two had none. Stock-outs were common, sometimes lasting several months, making providers hesitant to use limited quantities when available. Furthermore, limited RDT supplies were insufficient to test every suspected case. Presumptive treatment therefore relieved the added pressure of allaying misconceptions of …	1. Provider preference for standard-of-care: Providers at hospitals and larger health centres with laboratories clearly stated their preference for microscopy. Nonetheless, both public and private providers prioritized clinical judgment over a malaria test result based on malaria prevalence in the setting, risks and consequences of delayed treatment. 2. HCW gaps in knowledge of guidelines: Provid…	1. Insufficient QA/QC: Infrequent quality assurance and control visits to facilities by authorities further undermined providers’ willingness to use RDTs.	JBI Critical Appraisal Checklist for Qualitative Research	low
ACHA_2020	Availability and readiness to provide sexually transmitted infections and HIV testing and counselling services in Nepal: evidence from comprehensive health facility survey	Kiran Acharya, Rajshree Thapa, Navaraj Bhattarai, Kiran Bam, Bhagawan Shrestha	2020	https://doi.org/10.1136/bmjopen-2020-040918	Cross-Sectional Facility Evaluation	Journal article (peer-reviewed)	Nepal	Health facilities across Nepal (including ANC facilities)	963 health facilities	April to November 2015	Health facility representatives and health service providers (including ANC providers)	Rapid diagnostic tests for syphilis, HIV, and essential STI screening services	HIV, Syphilis, STIs		1. Donor support: The UK Department for International Development provided funding for the local costs of the implementation through the Nepal Health Sector Support Program. 2. Geographical disparities: Most notably, nearly all sites providing HTC services were located in the urban regions. This might be due to the reason that STI services are integrated with other health programs such as materna…	1. Lack of guidelines/protocols: Only 8.1% of facilities had guidelines for diagnosis and treatment of STIs. 34.1% Had guidelines on HTC 2. Stock-outs non HIV: 15.9% of facilities had syphilis rapid diagnostic test kits available on the day of visit. As for medicines to treat STIs, most facilities offering STI services had metronidazole (95.5%). However, less than one in six facilities had cefixi…		1. Insufficient training: Less than 10% of facilities offering STI services had a staff trained (8.4%) in STI diagnosis and treatment. nearly two-fifth of these facilities have a staff trained in HTC (38.8%) 2. Regular supervision: health facilities where external supervision occurred in the last 4 months had better service readiness of STI services compared with those facilities with no external…	JBI Critical Appraisal Checklist for Analytical Cross Sectional Studies	low
GIGI_2025	Does a waiting room increase same-day treatment for sexually transmitted infections among pregnant women? A quality improvement study at South African primary healthcare facilities	Ranjana M.S. Gigi, Mandisa M. Mdingi, Lukas Bütikofer, Chibuzor M. Babalola, Jeffrey D. Klausner, Andrew Medina-Marino, Christina A. Muzny, Christopher M. Taylor, Janneke H.H.M. van de Wijgert, Remco P.H. Peters, Nicola Low	2025	https://bmchealthservres.biomedcentral.com/articles/10.1186/s12913-025-12607-x - citeas	Observational quality improvement	Journal article (preprint)	South Africa	Five antenatal care clinics (community healthcare centres and primary healthcare centres) in Buffalo City Municipality, Eastern Cape	624 pregnant women	29 March 2021 to 12 May 2023	Pregnant women attending ANC services at primary healthcare clinics	GeneXpert platform for Chlamydia trachomatis, Neisseria gonorrhoeae, and Trichomonas vaginalis	CT, NG, TV	1. Long TAT: The processing time for the combined assay for C. trachomatis and N. gonorrhoeae is 90 min and, for the assay for T. vaginalis, 60 min		1. Long ANC queues: Participants reported waiting from around half an hour to two hours to see a public health nurse or a doctor. 2. Dedicated space: Following installation of a dedicated waiting room, water dispenser and bathroom in two community health facilities, the percentage of pregnant women waiting for the results of on-site GeneXpert tests for STIs did not increase. the presence or absen…	1. Participant unwillingness to wait: Most participants overall (217/392, 55%) said that they were not willing to wait for their results and of those not intending to wait, 72% (157/217) stated that nothing would change their mind.		JBI Critical Appraisal Checklist for Cohort Studies	medium
ABEJ_2019	Pregnant women’s experiences with an integrated diagnostic and decision support device for antenatal care in Ghana	bukun-Oluwa Omolade Abejirinde, Renate Douwes, Azucena Bardají, Rudolf Abugnaba-Abanga, Marjolein Zweekhorst, Jos van Roosmalen, Vincent De Brouwere	2019	https://doi.org/10.1186/s12884-018-1853-7	Qualitative study with embedded design	Journal article (peer-reviewed)	Ghana	Rural health facilities in Northern Ghana (Upper East Region - Bawku municipal and Binduri district)	20 pregnant women, 10 health workers	2017-06-01	Pregnant women attending ANC and health workers involved in ANC service delivery	integrated diagnostic and Clinical Decision Support System (CDSS) that enables non-invasive Point-of-care sceening	pre-eclampsia, gestational diabetes, and anemia	1.Reduced patient costs: Analysis showed that pregnant women appreciated the device for saving time and money that would have been otherwise expended on diagnostic referrals. 2. Technical errors: Technical difficulties (software freezes, slow response time) contributed to delays. 3. Disruptive sample collection: workflow was still broken when women needed to provide their urine samples. This usua…		1. Workload burden: Attempts by health workers to incorporate use of B4M while handling a high volume of work in understaffed settings, sometimes resulted in situations where not all women attending ANC were screened with B4M. 2. Strategic placement of POC device: In two of the three facilities where B4M use was observed, the physical positioning of the device relative to the woman and B4M user p…	1. Fear / uncertainty of test procedures: The non-invasive Haemoglobin clip required women to insert an index finger into the peg-like clip and was a main reason for fear. This was because some beneficiaries did not know what to anticipate on insertion. Two women specifically reported a feeling of discomfort during the screening. 2. Perceived value of additional services: Happiness was related to…	1. Unequal screening access: An unintended consequence of this adaptation B4M within routine services was that while some women felt special for being selected, others felt otherwise excluded or came up with plausible explanations of why they were not screened with the device. 2. Integrated within ANC workflow: workers felt the integrated function of B4M made ANC routine easier and more comfortab…	JBI Critical Appraisal Checklist for Qualitative Research	low
KUUP_2019a	Estimating the Spatial Accessibility to Blood Group and Rhesus Type Point-of-Care Testing for Maternal Healthcare in Ghana	Desmond Kuupiel, Kwame M. Adu, Vitalis Bawontuo, Duncan A. Adogboba, Tivani P. Mashamba-Thompson	2019	https://doi.org/10.3390/diagnostics9040175	Spatial analysis modelling study	Journal article (peer-reviewed)	Ghana	Upper East Region, Ghana	100 primary healthcare (PHC) clinics and 18 health facilities providing blood group and rhesus type POC testing	2018	Pregnant women requiring blood group and rhesus type testing during antenatal care (ANC)	Blood group and rhesus type point-of-care (POC) testing	Rh incompatibility, blood typing, and prevention of complications		1. Unequal POC coverage by geography: All the 18 health facilities offering blood group and rhesus type POC testing services were distributed across nine out of the 13 districts in the region. Four (22.2%) each were in the Bongo district and Bolgatanga municipality; meanwhile, there was no health facility providing blood group and rhesus type POC testing services in Builsa South, Nabdam, Binduri,…	1. Lower POC coverage in Private Sector: Of the nine hospitals providing blood group and rhesus type POC testing services, the majority (77.8%) are owned and managed by the Ghana Health Service (GHS), 11.1% are owned and managed by the Christian Health Association of Ghana (CHAG), and 11.1% by private individuals 2. Unequal implementation by facility type: 48 (51.1%) of the PHC clinics without bl…			JBI Critical Appraisal Checklist for Analytical Cross Sectional Studies	low
SACK_2022	The baby will have the right beginning': a qualitative study on mother and health worker views on point-of-care HIV birth testing across 10 sites in Zimbabwe	Emma Sacks, Leila Katirayi, Betsy Kaeberle, Haurovi William Mafaune, Addmore Chadambuka, Emmanuel Tachiwenyika, Tichaona Nyamundaya, Jennifer Cohn, Agnes Mahomva, Angela Mushavi	2022	10.1186/s12887-022-03601-x	Qualitative	Journal article (peer-reviewed)	Zimbabwe	10 hospitals with high volumes of births to HIV-infected women	48 participants (23 mothers, 25 health workers including 6 nurses-in-charge)	not specified	HIV-exposed infants, their mothers, and healthcare workers involved in birth testing	Point-of-care (POC) birth testing for HIV	HIV	1. Long TAT: testing the newborn and receiving the results took less than 2 h, HCWs raised concerns that some mothers may not be willing to wait the additional time it takes for testing for a variety of reasons, such as transportation schedules or impatient family members waiting for the mother. wait time for results could be over an hour if there were stock outs of necessary suppl	1. Consistent supply chain: ensure that BT programs maintain a consistent and adequate supply of birth testing materials, and most notably cartridges, to ensure that all newborns can be tested and tested in a timely manner. 2. Community awareness: HCWs also suggested educating the general community about birth testing to increase mothers’ awareness and acceptance of birth testing.	1. Private spaces: Several mothers were appreciative that the testing was done in a private location away from other patients, and many respondents commented on the importance of privacy. HCWs stated that their facilities may need additional private spaces for counseling, testing, and providing results. 2. Organizational awareness: HCWs recommended that all facility staff, in particular nurse mid…	1. Reduced anxiety: mothers valued the ability to go home knowing the child’s status rather than waiting for a prolonged period to receive test results. 2. Percieved value of testing/ immediate treatment: mothers appreciated being able to get the child on appropriate treatment early based on the HIV birth status. A couple of mothers noted that it was difficult to see their child pricked and hear …		JBI Critical Appraisal Checklist for Qualitative Research	low
MOHA_2020	Feasibility and acceptability of implementing early infant diagnosis of HIV in Papua New Guinea at the point of care: a qualitative exploration of health worker and key informant perspectives	Mohamed Y, Kupul M, Gare J, Badman SG, Silim S, Vallely AJ, Luchters S, Kelly-Hanku A, AAMI Study Group	2020	https://doi.org/10.1136/bmjopen-2020-043679	Qualitative	Journal article (peer-reviewed)	Papua New Guinea	Two provincial hospitals (Mount Hagen Hospital, Western Highlands Province; Goroka Base Hospital, Eastern Highlands Province)	18 participants (5 health workers and 13 key informants)	January - April 2018	Health workers, programmatic staff, policymakers, and NGO representatives involved in PMTCT and HIV services	Xpert HIV-1 Qualitative assay (GeneXpert platform) for early infant diagnosis (EID) of HIV	HIV	1. Long TAT: While the majority waited, not all caregivers were able to wait for 90 min, in addition to the time for sample collection and preparation. 2. Multi-disease testing platform: Key informants at the community, programmatic and policy levels identified the additional testing available through the GeneXpert platform, including tuberculosis and HIV viral load monitoring, as added benefits …	1. Government ownership: Multiple participants mentioned the importance of the National Department of Health taking ownership of a national programme, especially with regard to sustainable funding and essential coordination for driving the scale-up as well as maintaining the quality of services 2. Supply chain challenges: both sites had sufficient numbers of cartridges throughout the study, maint…	1. Reliance on research-funded staff: Research nurses were recruited by the PNG Institute of Medical Research and colocated at both study sites to undertake study procedures and conduct POC EID testing during the intervention phase of the study. In some cases, they also relayed test results to caregivers. presence of these additional staff made implementation feasible at the study sites. Health w…	1. Perceived value for health system: POC EID testing was seen by both health workers and key informants as a potential way to overcome the existing challenges within the current EID programme. 2. Perceived impact on clinical or public health: Being able to commence HIV-infected infants on ART ‘straight away’ was identified by all study participants as the main advantage of POC EID testing, reduc…	1. Perceived Reduction in LTFU: HCW reported reduction in lost to follow-up of HIV-exposed infants and their caregivers due to the provision of same-day results 2. Demand creation: more caregivers were coming to the clinics for EID testing as a result of the availability of same-day results than would normally be expected with standard EID testing. 3. Perceived Improved surveillance and monitorin…	JBI Critical Appraisal Checklist for Qualitative Research	low
BIAN_2020	Acceptability of Routine Point-of-Care Early Infant Diagnosis in Eight African Countries: Findings From a Qualitative Assessment of Clinical and Laboratory Personnel	Bianchi, Flavia MSca; Clemens, Sara MDb; Arif, Zainab MPHc; Sacks, Emma PhDc; Cohn, Jennifer MD MPHd; on behalf of the EGPAF POC EID Study Team	2020	10.1097/QAI.0000000000002372	Qualitative	Journal article (peer-reviewed)	Cameroon, Côte d'Ivoire, Eswatini, Kenya, Lesotho, Mozambique, Rwanda, and Zimbabwe	selected sites scheduled to implement POC EID in each of the 8 countries	234 and 175 structured interviews with HCWs and 28 and 14 in-depth interviews with laboratory managers or program managers	November 2016 - July 2017	Healthcare providers, including nurses, laboratory managers, and programme managers, involved in EID testing pre and post implementation of POCT	POC EID Testing	HIV	1. Relative advantage: Postintervention data indicate that HCWs found POC technology easy to use and reduced perceived TAT, and HCWs believed the technology improved care of HEIs. were very satisfied with the fast TAT, allowing fewer client visits, and noting that POC EID allowed for more rapid care and treatment initiation 2. Easy to use: HCWs found POC EID easy to use. They reported drawing blo…	1. Stakeholder support: They also discussed that successful EID, as part of the larger PMTCT system, was heavily influenced by the involvement and support of the MOH and implementing partners.	1. Aligned with broader maternal-child health goals: Several laboratory managers across multiple countries spoke about EID as being a part of the larger prevention of mother-to-child transmission (PMTCT) system, where barriers and facilitators for successful PMTCT and EID started in the community but were carried over into the facility and laboratory setting. 2. Limited POC devices at facility: t…	1. Perceived value for infant health: Postintervention HCWs believed the technology improved care of HEIs. 2. Percieved value for health system: 98.7% stated that they would want a platform located at their facility (N = 229). Two reasons were most common for these recommendations: the perception that POC EID would reduce the TAT and decrease the patient's travel expenses 3. Percieved value for q…	1.Increased demand: they raised concerns regarding the ability to meet demand with a platform that can only perform 1 test at a time (and that demand might increase with the use of this method). 2. Decentralization: The location of the machines in the community was also viewed positively, facilitating increased access for rural populations in hard to reach areas. The recommendation by both HCWs a…	JBI Critical Appraisal Checklist for Qualitative Research	low
NKAM_2017	Barriers and facilitators to the implementation of antenatal syphilis screening and treatment for the prevention of congenital syphilis in the Democratic Republic of Congo and Zambia: results of qualitative formative research	Dalau Nkamba, Musaku Mwenechanya, Arlette Mavila Kilonga, Maria Luisa Cafferata, Amanda Mabel Berrueta, Agustina Mazzoni, Fernando Althabe, Ezequiel Garcia-Elorrio, Antoniette K. Tshefu, Elwyn Chomba, Pierre M. Buekens & Maria Belizan	2017	https://doi.org/10.1186/s12913-017-2494-7	Qualitative	Journal article (peer-reviewed)	Democratic Republic of the Congo and Zambia	Primary care clinics. In the DRC, we included 8 clinics (2 public, 2 private not-for-profit, and 4 for-profit private) located in the eastern part of Kinshasa, where seven of wich had already implemented the Prevention of Mother to Child Transmission of HIV (PMTCT) program. In Zambia, where all the clinics participating in the PCS Trial are public and have implemented the PMTCT program, we includ…		July to September 2015	Clinic administrators, group interviews with health providers (groups were natural groups), and focus groups with pregnant women.	Rapid syphilis test (RST)	Syphilis	1. High cost: Interviewees in the DRC also cited cost as a barrier to care. The health system there does not cover the cost of benzathine penicillin, which is passed on to women and their families, creating a cost barrier for women who cannot afford the treatment. 2. Ease-of-use: the procedures proposed by the PCS Trial seem easy to understand and similar to other already implemented procedures i…	1. Geographic barriers: in the DRC, it was mentioned that transportation problems make it difficult for health providers to attend clinics on time, contributing to absenteeism. Interviewees in both countries mentioned that some women have to travel long distances to access to the clinics. 2. Supportive policies: the Ministries of Health in both countries have implemented ANC programs based on the…	1. Unreliable power supply: interviewees in both countries (but especially in Zambia) noted that electricity power cuts or load shedding can affect the completion of the diagnostic test 2. Low facility readiness: Private clinics raise questions about the quality and consistency of care, particularly given that some do not provide all essential components of the ANC package, including PMTCT and sy…	1. Provider preference for standard-of-care: Interviewees commented that the same-day screening and treatment regimen of the PCS Trial would be a significant departure from established practice, potentially constituting an important barrier to implementation. Current practice and national recommendation in both countries is to provide treatment for syphilis-positive women in a subsequent visit, t…	1. Lack of QA/QC and performance monitoring: Although PCCs may have had some past experience with data-based monitoring and evaluation, we anticipate difficulty in implementing the system of audits and feedback, as PCCs may not have robust data registries or trained personnel who can conduct the required analysis	JBI Critical Appraisal Checklist for Qualitative Research	low
