# Supplementary material for: Factors influencing implementation of point-of-care tests for maternal and newborn screening and diagnosis in low-resource settings: a systematic review
Source: BMC Glob Public Health. 2026 Apr 11;4:34. doi: 10.1186/s44263-026-00261-2 (PMC13069759; doi:10.1186/s44263-026-00261-2)
Supplement: Supplementary file 4 — Supplementary Material 4. [file 44263_2026_261_MOESM4_ESM.xlsx]

## Sheet: Abejirinde et al (2018)
Title	Pregnant women’s experiences with an integrated diagnostic and decision support device for antenatal care in Ghana
Author	Abejirinde et al.,
DOI	https://doi.org/10.1186/s12884-018-1853-7
Study Design	Qualitative
Quality Appraisal Tool	JBI Critical Appraisal Checklist for Qualitative Studies
Score
#	Checklist Question	Response	Explanation		Summary:
1	Is there congruity between the stated philosophical perspective and the research methodology?	Yes	The study used qualitative methods aligned with interpretivist approaches to explore experiences and perceptions.		Total possible points	10
2	Is there congruity between the research methodology and the research question or objectives?	Yes	The aim was to explore women’s experiences and engagement with an mHealth tool, which is well suited to qualitative inquiry.		Total Yes	9
3	Is there congruity between the research methodology and the methods used to collect data?	Yes	Semi-structured interviews and observations were appropriately used to collect rich, contextual data.		Total No	1
4	Is there congruity between the research methodology and the representation and analysis of data?	Yes	Thematic coding and analysis using NVivo was consistent with the qualitative approach.		Score	0.9
5	Is there congruity between the research methodology and the interpretation of results?	Yes	Results were interpreted in alignment with observed and reported themes from participants.		Risk of Bias:	Moderate	Lacks researcher reflexivity and positionality
6	Is there a statement locating the researcher culturally or theoretically?	No	The researchers did not reflect on their cultural or theoretical positioning within the study.
7	Is the influence of the researcher on the research, and vice-versa, addressed?	Yes	Reflexivity is not discussed, nor are any efforts to mitigate researcher bias mentioned.
8	Are participants, and their voices, adequately represented?	Yes	Direct quotes from pregnant women and health workers were used throughout the results section.
9	Is the research ethical according to current criteria or, for recent studies, is there evidence of ethical approval by an appropriate body?	Yes	Ethical approval was obtained from Ghanaian and Dutch institutions; consent procedures were described.
10	Do the conclusions drawn in the research report flow from the analysis, or interpretation, of the data?	Yes	Conclusions regarding woman-provider engagement, trust, and service utilization were well-supported by data.

## Sheet: Acharya (2020)
Title	Availability and readiness to provide sexually transmitted infections and HIV testing and counselling services in Nepal: evidence from comprehensive health facility survey
Author	Acharya et al.,
DOI	https://doi.org/10.1136/bmjopen-2020-040918
Study Design	Cross-Sectional
Quality Appraisal Tool	JBI Checklist for Analytical Cross-Sectional Studies
Score
#	Checklist Item	Response	Notes		Summary:
1	Were the criteria for inclusion in the sample clearly defined?	Yes	NHFS 2015 sampling frame and eligibility described.		Total possible points	8
2	Were the study subjects and the setting described in detail?	Yes	Facility and geographic distribution clearly detailed.		Total Yes	8
3	Was the exposure measured in a valid and reliable way?	Yes	Used WHO SARA indicators; training and supervision described.		Total No	0
4	Were objective, standard criteria used for measurement of the condition?	Yes	Defined readiness scores with standardized domains.		Score	1
5	Were confounding factors identified?	Yes	Identified variables like facility type, supervision, QA.		Risk of Bias:	Low
6	Were strategies to deal with confounding factors stated?	Yes	Used multivariate regression; collinearity addressed.
7	Were the outcomes measured in a valid and reliable way?	Yes	Used weighted scoring; national-level survey protocols.
8	Was appropriate statistical analysis used?	Yes	Stratified sampling weights; regression models used.

## Sheet: Althabe (2019)
Title	A multifaceted intervention to improve syphilis screening and treatment in pregnant women in Kinshasa, Democratic Republic of the Congo and in Lusaka, Zambia: a cluster randomised controlled trial
Author	Althabe et al.,
DOI	http://dx.doi.org/10.1016/ S2214-109X(19)30075-0
Study Design	Cluster Randomized Controlled Trial
Quality Appraisal Tool	JBI Checklist for Randomized Controlled Trials
Score
#	Checklist Item	Response	Notes		Summary:
1	Was true randomization used for assignment of participants to treatment groups?	Yes	Covariate-constrained randomization described.		Total possible points	13
2	Was allocation to treatment groups concealed?	Yes	Randomization done centrally and after baseline data collection.		Total Yes	10
3	Were treatment groups similar at the baseline?	Yes	Baseline characteristics well balanced (Table 1).		Total No	3
4	Were participants blind to treatment assignment?	No	Blinding not possible due to nature of behavioral intervention.		Score	0.769231
5	Were those delivering treatment blind to treatment assignment?	No	Intervention staff were aware.		Risk of Bias:	Moderate	Blinding not possible, but other criteria robustly met
6	Were outcome assessors blind to treatment assignment?	No	Data collectors were not blinded.
7	Were treatment groups treated identically other than the intervention of interest?	Yes	Control and intervention groups differed only in behavioral component.
8	Was follow-up complete and if not, were differences between groups in terms of follow-up adequately described?	Yes	Follow-up described; all clinics analyzed per intention-to-treat.
9	Were participants analyzed in the groups to which they were randomized?	Yes	Intention-to-treat analysis used.
10	Were outcomes measured in the same way for treatment groups?	Yes	Yes, through standardized clinic forms and log books.
11	Were outcomes measured in a reliable way?	Yes	Yes, consistent indicators; no missing data reported.
12	Was appropriate statistical analysis used?	Yes	Cluster-level analysis using medians and Wilcoxon tests.
13	Was the trial design appropriate, and were any deviations from the standard RCT design accounted for?	Yes	cRCT design appropriate for facility-level intervention.

## Sheet: An et al (2015)
Title	Supply-side dimensions and dynamics of integrating HIV testing and counselling into routine antenatal care: a facility assessment from Morogoro Region, Tanzania
Author	An et al.,
DOI	https://doi.org/10.1186/s12913-015-1111-x
Study Design	Cross-sectional (health facility assessment with multilevel modeling)
Quality Appraisal Tool	JBI Critical Appraisal Checklist for Analytical Cross Sectional Studies
Score
#	Checklist Item	Response	Notes		Summary:
1	Were the criteria for inclusion in the sample clearly defined?	Yes	Described in Methods – selection of facilities across 3 countries.		Total possible points	8
2	Were the study subjects and the setting described in detail?	Yes	Facility types, regions, and sampling approach explained.		Total Yes	8
3	Was the exposure measured in a valid and reliable way?	Yes	Indicators based on SARA and WHO guidelines.		Total No	0
4	Were objective, standard criteria used for measurement of the condition?	Yes	Facility readiness defined with standard scoring.		Score	1
5	Were confounding factors identified?	Yes	Mentioned facility ownership, staffing, and supervision.		Risk of Bias:	Low
6	Were strategies to deal with confounding factors stated?	Yes	Used multilevel mixed-effects modeling.
7	Were the outcomes measured in a valid and reliable way?	Yes	WHO-recommended readiness indicators.
8	Was appropriate statistical analysis used?	Yes	Hierarchical multilevel models; adjusted for covariates.

## Sheet: Ansbro et al (2015)
Title	Introduction of Syphilis Point-of-Care Tests, from Pilot Study to National Programme Implementation in Zambia: A Qualitative Study of Healthcare Workers’ Perspectives on Testing, Training and Quality Assurance
Author	Ansbro et al.,
DOI	https://doi.org/10.1371/journal.pone.0127728
Study Design	Qualitative
Quality Appraisal Tool	Critical Appraisal Checklist for Qualitative Studies
Score
#	JBI Checklist Question	Response	Justification		Summary:
1	Is there congruity between the stated philosophical perspective and the research methodology?	Yes	The study is grounded in qualitative health technology evaluation and explores feasibility, acceptability, and usability through HCW perspectives.		Total possible points	9
2	Is there congruity between the research methodology and the research question or objectives?	Yes	The research design (qualitative comparison of pilot vs. rollout) aligns with the objective to understand HCW experiences and system-level factors.		Total Yes	9
3	Is there congruity between the research methodology and the methods used to collect data?	Yes	Structured and semi-structured interviews were conducted using validated topic guides across both phases.		Total No	0
4	Is there congruity between the research methodology and the representation and analysis of data?	Yes	Thematic analysis using template analysis is clearly reported, using a conceptual framework for feasibility evaluation.		Score	1
5	Is there congruity between the research methodology and the interpretation of results?	Yes	The findings are logically interpreted through the lens of the framework and clearly support the conclusions.		Risk of Bias:	Low
6	Is there a statement locating the researcher culturally or theoretically?	Yes	Researcher positionality is acknowledged, including local and international team members and interviewers.
7	Is the influence of the researcher on the research, and vice-versa, addressed?	Yes	Influence of researchers during interviews is briefly addressed, and some mitigation measures are described (e.g., external interviewer for rollout).
8	Are participants, and their voices, adequately represented?	Yes	Direct quotes are provided from various HCW cadres and stakeholders across settings.
9	Is the research ethical according to current criteria or, for recent studies, is there evidence of ethical approval by an appropriate body?	Yes	Ethical approvals from multiple IRBs are clearly reported for both phases (UNZAREC, WHO, LSHTM, etc.), and consent procedures are described.
10	Do the conclusions drawn in the research report flow from the analysis or interpretation of the data?	Yes	Conclusions regarding differences in training, supervision, and QA are grounded in detailed thematic evidence.

## Sheet: Baker et al (2015)
Title	Bottlenecks in the implementation of essential screening tests in antenatal care: Syphilis, HIV, and anemia testing in rural Tanzania and Uganda
Author	Baker et al.,
DOI	http://dx.doi.org/10.1016/j.ijgo.2015.04.017
Study Design	Multi-method study (includes longitudinal household & facility surveys + qualitative interviews)
Quality Appraisal Tool	JBI Critical Appraisal Checklist for Cohort Studies
Score
#	Checklist Item	Response	Notes		Summary:
1	Were the two groups similar and recruited from the same population?	Yes	All data drawn from two district populations in Tanzania and Uganda.		Total possible points	11
2	Were the exposures measured similarly to assign people to both exposed and unexposed groups?	Yes	Implementation exposure measured consistently across sites.		Total Yes	11
3	Was the exposure measured in a valid and reliable way?	Yes	Exposure defined using facility readiness & stock availability.		Total No	0
4	Were confounding factors identified?	Yes	Factors like staffing, supervision, stock, and maternal knowledge discussed.		Score	1
5	Were strategies to deal with confounding factors stated?	Yes	Used stratified analysis and qualitative triangulation.		Risk of Bias:	Low
6	Were the groups/participants free of the outcome at the start of the study (or at the moment of exposure)?	Yes	Assessed ANC attendees before assessing testing outcomes.
7	Were the outcomes measured in a valid and reliable way?	Yes	Survey-derived indicators + verified with facility assessments.
8	Was the follow-up time reported and sufficient to be long enough for outcomes to occur?	Yes	2.5 years of continuous monthly surveys (2011–2014).
9	Was follow-up complete, and if not, were reasons for loss described and explored?	Yes	Continuous survey design ensured minimal missingness.
10	Were strategies to address incomplete follow-up used?	Yes	Continuous data collection and triangulation supported completeness.
11	Was appropriate statistical analysis used?	Yes	Tanahashi bottleneck model + descriptive and framework analysis.

## Sheet: Bianchi et al (2020)
Title	Acceptability of Routine Point-of-Care Early Infant Diagnosis in Eight African Countries: Findings From a Qualitative Assessment of Clinical and Laboratory Personnel
Author	Bianchi et al.,
DOI	10.1097/QAI.0000000000002372
Study Design	Multi-country qualitative study
Quality Appraisal Tool	JBI Critical Appraisal Checklist for Qualitative Research
Score
#	Checklist Item	Response	Notes		Summary:
1	Is there congruity between the stated philosophical perspective and the research methodology?	Yes	Clear interpretive framework; thematic content analysis approach.		Total possible points	10
2	Is there congruity between the research methodology and the research question or objectives?	Yes	Aim: explore acceptability and feasibility of POC EID across contexts.		Total Yes	8
3	Is there congruity between the research methodology and the methods used to collect data?	Yes	Semi-structured and structured interviews matched qualitative intent.		Total No	2
4	Is there congruity between the research methodology and the representation and analysis of data?	Yes	Inductive and deductive thematic coding used.		Score	0.8
5	Is there congruity between the research methodology and the interpretation of results?	Yes	Findings interpreted across stakeholder perspectives and settings.		Risk of Bias:	Moderate	Strong design and execution but lacks researcher reflexivity
6	Is there a statement locating the researcher culturally or theoretically?	No	No reflexivity or positionality statement provided.
7	Is the influence of the researcher on the research, and vice versa, addressed?	No	No discussion of researcher influence or bias.
8	Are participants, and their voices, adequately represented?	Yes	Rich quotes from HCWs and lab staff across all countries.
9	Is the research ethical according to current criteria, and is there evidence of ethical approval?	Yes	Ethics approvals listed for each country.
10	Do the conclusions drawn in the research report flow from the analysis or interpretation of the data?	Yes	Well-supported synthesis across interviews and sites.

## Sheet: Boadu et al (2016)
Title	Challenges with implementing malaria rapid diagnostic tests at primary care facilities in a Ghanaian district: a qualitative study
Author	Boadu et al.,
DOI	https://doi.org/10.1186/s12936-016-1174-0
Study Design	Qualitative
Quality Appraisal Tool	Critical Appraisal Checklist for Qualitative Studies
Score
#	Checklist Item	Response	Explanation		Summary:
1	Is there congruity between the stated philosophical perspective and the research methodology?	Yes	The study applied focused ethnography and thematic analysis to explore guideline compliance and POCT implementation barriers.		Total possible points	10
2	Is there congruity between the research methodology and the research question or objectives?	Yes	The study aimed to explore RDT implementation in context, which is well-suited to qualitative methodology.		Total Yes	10
3	Is there congruity between the research methodology and the methods used to collect data?	Yes	Data collection methods (IDIs, FGDs, direct observation) were appropriate for exploring provider perspectives.		Total No	0
4	Is there congruity between the research methodology and the representation and analysis of data?	Yes	Thematic analysis was used and described using a structured framework with triangulated sources.		Score	1
5	Is there congruity between the research methodology and the interpretation of results?	Yes	Interpretation was aligned with contextual and systemic barriers and drew directly from thematic findings.		Risk of Bias:	Low
6	Is there a statement locating the researcher culturally or theoretically?	Yes	The lead author described their role, background, and local experience with support from local advisors.
7	Is the influence of the researcher on the research, and vice-versa, addressed?	Yes	Researcher influence and positionality were acknowledged, including recognition of potential bias and mitigation steps.
8	Are participants, and their voices, adequately represented?	Yes	Diverse quotes from male and female providers, of various cadres and facility levels, were extensively presented.
9	Is the research ethical according to current criteria or, for recent studies, is there evidence of ethical approval?	Yes	Ethical approvals were obtained from the University of Alberta and Kwame Nkrumah University; consent procedures were described.
10	Do the conclusions drawn in the research report flow from the analysis or interpretation of the data?	Yes	Conclusions regarding training, resources, and political barriers were clearly grounded in participant responses and analysis.

## Sheet: Bocoum et al (2017)
Title	Introducing onsite antenatal syphilis screening in Burkina Faso: implementation and evaluation of a feasibility intervention tailored to a local context
Author	Bocoum et al.,
DOI	https://doi.org/10.1186/s12913-017-2325-x
Study Design	Quasi-Experimental Implementation Study
Quality Appraisal Tool	JBI Critical Appraisal Checklist for Quasi-Experimental Studies
Score
#	JBI Checklist Item	Response	Notes		Summary:
1	Cause and effect clearly stated?	Yes	Implementation study aimed at introducing onsite POCT for syphilis.		Total possible points	9
2	Participants similar in exposed and unexposed groups?	No	No control group included (all 7 sites received intervention).		Total Yes	4
3	Participants treated similarly other than intervention?	Yes	Uniform delivery across all health facilities.		Total No	5
4	Was there a control group?	No	Single-arm feasibility intervention.		Score	0.444444
5	Multiple pre/post measurements?	No	One-time pre and post assessment.		Risk of Bias:	Moderate	No control group due to single arm feasibility design, single pre-post analysis, no confounder adjustment
6	Follow-up complete or clearly reported?	Yes	All 7 facilities followed throughout.
7	Outcomes measured in valid and reliable way?	Yes	Used Normalization Process Model, observations, interviews.
8	Appropriate statistical analysis used?	N/A	Mainly qualitative; descriptive statistics only.
9	Confounders addressed?	No	No formal adjustment or comparison group.

## Sheet: Dassah et al (2015)
Title	Factors associated with failure to screen for syphilis during antenatal care in Ghana: a case control study
Author	Dassah et al.,
DOI	https://doi.org/10.1186/s12879-015-0868-1
Study Design	Case-control
Quality Appraisal Tool	JBI Critical Appraisal Checklist for Case Control Studies
Score
#	JBI Checklist Item	Response	Notes		Summary:
1	Groups comparable other than disease presence?	Yes	Cases and controls drawn from same ANC settings.		Total possible points	11
2	Cases and controls matched appropriately?	No	Unmatched design, but controlled in analysis.		Total Yes	10
3	Same criteria for identifying cases and controls?	Yes	POCT screening documentation checked.		Total No	1
4	Exposure measured in standard, valid, reliable way?	Yes	ANC records, standardized questionnaire.		Score	0.909091
5	Exposure measured similarly in both groups?	Yes	Same survey applied.		Risk of Bias:	Low	Minor limitation due to lack of blinding
6	Exposure period appropriate to outcome?	Yes	Focused on current pregnancy and screening.
7	Confounding factors identified?	Yes	HIV testing, IPTp, ANC site, education.
8	Strategies to deal with confounding?	Yes	Adjusted odds ratios in multivariable regression.
9	Outcomes assessed objectively?	Yes	POCT documentation used to classify screening.
10	Exposure assessment blinded to case/control status?	Unclear	No blinding mentioned.
11	Statistical analysis appropriate?	Yes	Logistic regression models, trends analyzed.

[truncated: 28 more sheets: Dassah et al (2018), De Schacht et al (2015), Gigi et al (2025), Hone et al (2019), Katoba (2024), Kufa et al (2020), Kuupiel et al (2018), Kuupiel et al (2019), Kuupiel et al (2020), Maddox et al (2017), Martin et al (2024), Mohamed et al (2020), Nkamba et al (2017), Nnko et al (2015), Onsongo et al (2024), Palmer et al (2020), Punguyire et al (2015), Qian et al (2022), Sabin et al (2024), Sacks et al (2020) …]
